# Supplementary material for: Role of PsnWRKY70 in Regulatory Network Response to Infection with Alternaria alternata (Fr.) Keissl in Populus
Source: Int J Mol Sci. 2022 Jul 7;23(14):7537. doi: 10.3390/ijms23147537 (PMC9324512; doi:10.3390/ijms23147537)
Supplement: Supplementary file 1 [file ijms-23-07537-s001.zip]

Archive with 1 entries (1 files):
- ijms-1791636-supplementary.xlsx
