# Supplementary material for: Role of PsnWRKY70 in Regulatory Network Response to Infection with Alternaria alternata (Fr.) Keissl in Populus
Source: Int J Mol Sci. 2022 Jul 7;23(14):7537. doi: 10.3390/ijms23147537 (PMC9324512; doi:10.3390/ijms23147537)
Supplement: Supplementary file 1 [file ijms-23-07537-s001.zip › ijms-1791636-supplementary.xlsx]

## Sheet: SA FPKM
Gene	WT1	WT2	WT3	OE1	OE2	OE3	RE1	RE2	RE3
PAD4	5.01771	14.9924	19.5209	36.2341	28.229	38.5346	9.45994	13.5449	7.89729
CBO60F	34.7353	25.2043	130.95	168.97	216.243	214.905	37.6202	34.0215	41.8104
CBP60D	32.3039	25.8278	50.9001	88.809	97.995	91.2357	52.7443	40.1056	53.3928

## Sheet: KEGG FPKM
Gene	WT1	WT2	WT3	OE1	OE2	OE3	RE1	RE2	RE3
CDPKL	212.018	162.023	274.052	406.782	406.777	436.862	198.323	189.365	258.794
CML50	2.83402	3.34918	4.65811	9.89094	5.33834	9.40044	4.31016	4.05439	3.44665
Y2706	16.5367	29.9923	58.0219	91.5427	58.8859	92.1437	20.5977	18.134	24.7383
CDPKW	12.9823	7.7142	24.0242	27.6856	46.5812	44.0758	20.9139	14.5603	13.7882
CDPKS	34.7529	19.5136	88.1973	115.49	123.372	139.731	22.2615	22.4899	36.7352
SIRK	17.8576	10.8452	16.0617	57.699	26.9697	31.703	23.8234	21.1993	13.8005
CNG13	4.8931	5.92793	13.9198	24.574	22.6093	26.1338	8.20628	6.75465	7.48892
CNGC1	0.764719	0	0.865497	2.2517	2.29042	2.23629	0.655561	1.13534	0.945912
M2K4	0.565381	0.279679	0.218282	0.977217	3.56572	1.04753	0.349424	0.629479	0.955208
CDPKQ	3.28861	0	4.50488	15.2238	10.4324	16.3091	3.36125	3.13424	5.84458
MPK3	6.99314	5.25561	9.86177	17.6493	10.2005	14.5939	12.5579	8.72237	9.45624
CNG14	11.0018	5.18274	16.9761	21.5058	21.1817	22.9626	12.7807	6.83443	14.2832
YODA	1.44382	1.68667	1.76799	3.15417	2.26854	4.60405	3.99043	1.93099	3.84607
PYL4	11.7657	6.88426	16.9197	30.0045	30.2146	34.7496	10.4344	8.86089	14.7099
EIN2	0.578552	0	0.342938	2.55325	1.43271	0.724945	2.29239	0	0
M3K18	1.98616	1.29354	2.32048	3.23294	4.10118	3.28212	1.21594	0.821724	3.75531

## Sheet: GO FPKM
Gene	WT1	WT2	WT3	OE1	OE2	OE3	RE1	RE2	RE3
WAKLO	0.24469	0	0.335569	1.10464	1.11085	1.2302	0	0.269928	0.200232
MDIS2	42.7069	31.6139	80.0227	105.407	96.5272	105.12	37.7824	39.7794	48.3103
ZRK7	4.60966	6.24141	26.0145	25.5711	43.6768	34.126	13.8408	11.8084	12.252
Y2706	24.2109	16.2788	106.797	132.964	104.5	170.922	21.436	17.7741	27.3347
B120	4.27004	0.611032	1.61115	5.21175	4.58169	5.99639	0.733807	2.95452	3.00241
PHOT2	0.28189	0	0	2.00427	2.37681	0	0	0.57081	0
CIPK3	6.44766	5.04972	9.10894	8.50954	21.8611	13.8565	12.3786	5.98679	8.43296
CKL4	5.87157	2.29722	4.43384	8.71034	9.22212	8.97297	7.80739	2.43132	7.12253
PIRL3	1.66705	1.708	1.22256	3.07397	4.3538	4.61581	1.929	1.92521	0.933376
Y5838	7.78831	5.02947	5.76288	14.696	13.0093	16.1357	7.80339	3.71992	6.6808
CDPKS	3.85974	2.391	10.0737	40.1861	43.3426	59.8025	5.51996	0.56504	4.72528
CRK35	16.5367	29.9923	58.0219	91.5427	58.8859	92.1437	20.5977	18.134	24.7383
MPK9	6.99314	5.25561	9.86177	17.6493	10.2005	14.5939	12.5579	8.72237	9.45624
CIPK9	53.3488	29.4259	86.2297	115.121	131.415	137.865	45.5326	42.614	81.0522
PIX13	15.5046	8.85252	47.0041	75.1099	62.7481	80.1476	13.4272	12.3634	18.4074
CRPK1	19.1318	20.1597	33.2116	34.8224	56.6779	43.1049	30.8551	24.3772	33.4106
CIPK1	5.43953	3.1292	7.46813	9.4784	15.565	22.2508	4.67716	7.52778	13.1502
HT1	3.50605	1.9999	5.44425	8.11877	5.99937	10.8209	2.56355	1.76936	2.12988
CDPKW	34.7529	19.5136	88.1973	115.49	123.372	139.731	22.2615	22.4899	36.7352
Y1343	0.617327	0.961526	5.71403	30.4099	5.19044	0.798391	12.6158	0.607392	11.8613
WRK19	92.0701	94.0728	325.775	386.624	557.46	365.814	238.044	131.17	295.176
PR5K	1.8836	1.55483	2.12775	2.52686	4.31707	3.78649	3.88845	2.82319	3.99105
BIR2	24.8189	18.2469	46.0786	55.1639	69.6706	50.2842	29.7856	26.4091	35.1519
AFC2	5.88382	2.12617	6.93246	5.43778	16.1057	12.4811	4.4619	3.14028	7.19608
CIPK4	12.9823	7.7142	24.0242	27.6856	46.5812	44.0758	20.9139	14.5603	13.7882
D6KL2	0	0	0	0.894735	1.13319	1.16272	1.29771	0	0
PEPK2	0.147627	0.305846	0.436937	1.14145	1.13233	1.23255	0.379918	0.916677	0.546697
CDPKQ	11.5247	14.144	28.5479	38.2295	26.1556	42.6386	19.2776	14.282	13.8978
MPK3	33.5117	48.3966	150.847	181.318	206.107	215.539	45.0242	44.3379	47.9108
KSG1	3.62249	8.54092	1.94203	11.2076	14.1686	8.15167	3.30324	0.126781	4.25324
CDPKL	1.81331	1.55877	1.91484	3.55151	3.62799	5.06941	1.37623	1.3721	1.31323
WNK5	4.28979	0.82115	4.86334	10.198	13.7816	9.0559	13.8283	1.0768	15.4111
PBL3	21.8163	18.4945	0.074612	83.2485	53.0231	92.2955	29.3872	19.9327	0.115989
LRK71	1.97003	1.20051	1.83818	2.8761	3.56169	3.64567	1.39448	1.57503	2.03282
M3K18	1.98616	1.29354	2.32048	3.23294	4.10118	3.28212	1.21594	0.821724	3.75531
PDPK2	0	0	0	1.33747	2.55636	0	0.868349	0	1.25011
NIK2	0.4171	0.367817	0.524949	0.945823	0.994619	2.34129	0.15833	0.212919	0.394867
YODA	1.44382	1.68667	1.76799	3.15417	2.26854	4.60405	3.99043	1.93099	3.84607
ANX1	8.64898	13.3427	43.3336	54.7352	43.9382	46.0579	26.6014	22.5636	32.3931
CRCK2	1.30486	0.68868	1.07895	4.63061	4.18171	6.05987	1.28599	0.782396	0.994414
